# Supplementary material for: Correlating STED and synchrotron XRF nano-imaging unveils cosegregation of metals and cytoskeleton proteins in dendrites
Source: eLife. 2020 Dec 8;9:e62334. doi: 10.7554/eLife.62334 (PMC7787660; doi:10.7554/eLife.62334)
Supplement: Figure 2—figure supplement 1—source data 1. [file elife-62334-fig2-figsupp1-data1.zip]

Archive with 7 entries (7 files):
- Fig S2h IMG_P-K_area_density_ngmm2.tif
- Fig S2h IMG_S-K_area_density_ngmm2.tif
- Fig S2h IMG_Zn-K_area_density_ngmm2.tif
- Fig S2h P_S_Zn_ngmm2_wobg.xlsx
- P.roi
- S.roi
- Zn.roi
