# Supplementary material for: Correlating STED and synchrotron XRF nano-imaging unveils cosegregation of metals and cytoskeleton proteins in dendrites
Source: eLife. 2020 Dec 8;9:e62334. doi: 10.7554/eLife.62334 (PMC7787660; doi:10.7554/eLife.62334)
Supplement: Figure 4—source data 1. [file elife-62334-fig4-data1.zip]

Archive with 8 entries (8 files):
- background area.roi
- Fig 4i IMG_P-K_area_density_ngmm2.tif
- Fig 4i IMG_S-K_area_density_ngmm2.tif
- Fig 4i IMG_Zn-K_area_density_ngmm2.tif
- Fig 4i P_S_Zn_ngmm2_wobg.xlsx
- P_background.roi
- S_background.roi
- Zn_background.roi
